# Supplementary material for: Brain Abscess due to Streptococcus intermedius after Spontaneous Esophageal Perforation in an Adolescent
Source: Case Rep Pediatr. 2024 May 9;2024:5593403. doi: 10.1155/2024/5593403 (PMC11098600; doi:10.1155/2024/5593403)
Supplement: Supplementary Materials — The complete diagnostic workup results including extensive investigation for infectious etiology can be found in the supplemental Table 1 and the timeline of clinical and diagnostic events can be found in Table 2. [file 5593403.f1.zip]

Archive with 2 entries (2 files):
- supplemental 2.pdf
- supplemental1reviewnotracks.docx
